# Supplementary material for: Human Evidence of Perfluorooctanoic Acid (PFOA) Exposure on Hepatic Disease: A Systematic Review and Meta-Analysis
Source: Int J Environ Res Public Health. 2022 Sep 8;19(18):11318. doi: 10.3390/ijerph191811318 (PMC9517074; doi:10.3390/ijerph191811318)
Supplement: Supplementary file 1 [file ijerph-19-11318-s001.zip]

Archive with 1 entries (1 files):
- ijerph-1851634-supplementary.pdf
